# Supplementary material for: Water as a gas separation membrane
Source: Nat Commun. 2026 Mar 23;17:4311. doi: 10.1038/s41467-026-70630-w (PMC13172504; doi:10.1038/s41467-026-70630-w)
Supplement: Supplementary file 3 — Source Data [file 41467_2026_70630_MOESM3_ESM.xlsx]

## Sheet: Figure 2e
Pore Size (nm)	Displacement pressure (bar)
40	72.3949
80	34.4738
120	23.4422
160	19.9948
200	13.7895

## Sheet: Figure 2f
Pressure (Bar)	N2 Flux (cm³ (STP)/(cm²·s)		CO2 Flux (cm³ (STP)/(cm²·s)
2.7579	0.016302	0.011632	0.830416	0.848667
4.13686	0.016302	0.016302	1.34144	1.35057
5.51581	0.032603		1.91634	1.92547
6.89476	0.032603		2.50037	2.51863
8.27371	0.032603		3.29429
9.65266	0.048905		4.20683

## Sheet: Figure 2g
Solubility	CO2 Permeance (GPU)				N2 Permeance (GPU)				O2 Permeance (GPU)				CH4 Permeance (GPU)				H2 Permeance (GPU)
0.031	11504.9	11333.2	12010.3
0.00067					296.155	286.2
0.0013									519.966	376.329	732.426
0.0014													516.027	556.5	579.214
0.00078																	354.769	378.42	375.293

## Sheet: Figure 2h
	N2 Permeance (GPU)		CO2 Permeance (GPU)
Thickness (um)	Mean	Standard Deviation	Mean	Standard Deviation																													CO2 Permeance (GPU)
20	2.38147	0.131704	82.2957	9.448																													63.7719	63.6917	62.7899	80.5314	78.0065	79.5161	78.4674	75.0807	76.6572	79.7633	79.3024	91.1835	85.8575	89.1617	89.607	91.1256	91.5798
50	1.34512	0.273089	42.1383	3.8298																													42.393	41.4129	41.4117	44.122	46.5453	45.9861	45.1897	45.2736	45.1472	47.1545	46.9462	47.4783	35.0614	33.9334	34.7453	33.4295	39.8793
100	0.894545	0.104464	27.2435	1.0009																													25.5635	25.3542	24.6306	25.6103	27.5808	27.7979	27.7434	28.0929	27.8681	28.5427	27.8296	28.2605	26.5985	27.3986	26.9274	26.6942	27.1095
0.457	162.865	18.5583	6137.08	617.292
0.19	290.404	7.18492	11616.1	287.395
1.7	51.1771	5.21658	1980.56	201.882
[truncated: 11 more columns]

## Sheet: Figure 2i
Time (days)	Normalized Permeability					CO2:N2 Selectivity
1	1.05079	0.917056	1.09648	0.884878	1.05079	35.5453	35.7434	40.2717
2	1.14632	1.12085	1.12085	1.20091	1.20091
3	1.2302	1.09648	1.05079	0.969963	1.05079
4	1.07315	1.26095	1.09648	1.14632	1.14632
5	0.934038	1.26095	1.07315	1.17298	1.05079
6	1.29328	1.32732	1.17298	1.12085	1.02935
7	1.20091	1.05079	1.09648	1.05079	1.00876
8	1.14632	0.988982	1.05079	1.09648	1.07315	41.8	36.8973

## Sheet: Figure 3
CO2 Permeance (GPU) (Mean)	CO2:N2 Selectivity (Mean)	CO2:CH4 Selectivity (Mean)	CO2:H2 Selectivity (Mean)
11616.1	39.8937	26	31.438
6137.08	38.7
3042.5	41
1980.56	39.4
88.8096	37.8
46.2151	40.2423

## Sheet: Figure 4
CO2 Pressure (Bar)	CO2 Permeability (Barrer)
6.895	2120.83
6.895	2070.83
6.895	2070.83
13.79	1995.83
13.79	2041.67
13.79	2091.67
20.68	2066.67
20.68	2095.83
20.68	2166.67
27.58	2108.33
27.58	2141.67
27.58	2225
2.76	1667

## Sheet: Figure 5
	Permeance (GPU)						CO2:N2 Selectivity						Displacement Pressure (bar)
PVDF	5.08262	4.95876	5.29876	5.04508	5.06988		45.6948	44.5813	47.6381	45.3573	45.5803		1.24106
PES	6.00973	6.21704	6.11715				36.5969	37.8593	37.251				6.55
Single Gas	6.25						41.9
Mixed Gas	5.46						37.7

## Sheet: Figure S9
Binding Energy (eV)	Anodic Aluminum Oxide (counts)		Silane modification (counts)		Platinum sputtered (counts)		Thiol modification (counts)
1000	117334		416796		722912		1069223
999	119444		419108		721635		1069796
998	120158		420002		719575		1070972
997	120228		419520		720690		1071052
996	119042		418033		720610		1068861
995	116490		413309		720510		1069605
994	112731		411018		719726		1070851
993	108470		409008		719444		1068510
992	106148		408385		719525		1070007
991	105133		405802		719766		1070892
990	102188		404284		719997		1068560
989	99605.6		402696		719344		1067585
988	96660.9		400385		717454		1067223
987	94389.6		398968		717977		1067364
986	92027.9		398355		717384		1064480
985	92178.6		398576		718439		1063002
984	93625.8		399581		718660		1064460
983	95826.8		401320		719314		1064460
982	99364.4		404204		719153		1064811
981	106470		411259		718439		1064409
980	114248		416887		719314		1067394
979	122017		421701		719836		1070238
978	131585		429037		721153		1071354
977	140750		431168		720650		1072268
976	144167		432605		721062		1072902
975	140559		427490		722560		1075243
974	129334		417158		723324		1077092
973	116721		411138		723404		1075736
972	108279		405239		721655		1074329
971	100118		401139		722580		1072922
970	94449.9		397330		721494		1071002
969	87927.4		392596		721696		1069223
968	81495.4		390857		720731		1066962
967	76168.9		387521		718288		1064228
966	70983.1		383119		716128		1063193
965	66209.4		380395		717183		1061223
964	60691.9		376978		715243		1057636
963	57104.1		375682		713635		1056098
962	53857.9		373732		714670		1054018
961	53104.2		373933		714942		1052802
960	52450.9		374365		713243		1051535
959	52229.8		374034		711314		1050299
958	51285.2		374124		711555		1051937
957	52370.6		373511		711937		1051043
956	51717.3		374054		712862		1051344
955	50551.5		373873		711173		1051887
954	50280.2		373190		712128		1052480
953	52059		373159		711907		1052550
952	51315.3		374205		711244		1050128
951	51727.3		374647		711635		1049716
950	51938.4		373169		711766		1051063
949	50933.4		373320		713565		1053053
948	50963.6		374838		712419		1052430
947	51355.5		375461		712299		1052420
946	51968.6		375380		712299		1050168
945	51626.8		374697		711635		1050118
944	51365.6		373973		713173		1052289
943	51074.1		372999		711967		1051515
942	51858		374335		712048		1049415
941	51536.4		375039		711444		1049807
940	51315.3		375310		710892		1050842
939	52471.1		374526		712419		1048922
938	50923.3		375541		713575		1049445
937	52239.9		373994		711063		1051947
936	52380.6		375521		711877		1051344
935	51626.8		375139		710530		1051063
934	51837.9		374315		711686		1050460
933	51908.2		376737		710510		1050591
932	51988.7		375692		710962		1049395
931	52209.8		374637		710148		1050279
930	52028.8		376054		711465		1052791
929	52069.1		376194		713193		1054761
928	52149.4		376576		713957		1055063
927	52199.7		375873		713334		1053113
926	52249.9		375702		712490		1051887
925	51013.8		376968		711364		1050219
924	50621.8		376184		712942		1050540
923	51486.2		375260		712158		1051405
922	51858		375300		711063		1050882
921	51878.1		376627		711937		1051033
920	52290.2		376385		713535		1050098
919	52682.1		376536		711193		1050339
918	52923.3		376697		711535		1051314
917	52380.6		377602		710892		1050721
916	53244.9		377260		713806		1051545
915	52481.1		378044		712409		1051224
914	51084.2		376546		712470		1052058
913	52109.2		377260		713555		1050761
912	51878.1		377923		711877		1049847
911	51566.6		379089		711404		1050480
910	51606.8		378868		713897		1049807
909	51998.7		377310		712470		1047636
908	52300.2		378416		711113		1049183
907	51888.2		378335		711897		1050269
906	52752.4		378978		713846		1050570
905	52370.6		378767		713625		1051033
904	52812.8		378657		713816		1051415
903	52420.8		378516		713083		1050098
902	52993.7		379340		712952		1048450
901	52812.8		378717		710892		1049224
900	51737.4		378818		713254		1051515
899	51858		378988		714540		1051706
898	52129.3		379390		714389		1050410
897	52471.1		378707		714339		1050661
896	52199.7		379642		714299		1051043
895	51978.6		380224		713766		1052490
894	53345.4		380044		713364		1050319
893	52953.4		381008		713686		1050822
892	53224.8		380707		716349		1050369
891	52511.2		380968		714289		1050098
890	52511.2		382104		715103		1049957
889	53023.8		382476		716138		1050550
888	53164.5		382245		717686		1049746
887	52521.3		383119		715766		1051244
886	52561.5		383069		715444		1052058
885	53586.6		383742		716660		1053274
884	53254.9		383571		715595		1052138
883	54330.3		383350		714862		1052339
882	54028.8		384566		714650		1051395
881	52963.5		384636		716610		1051736
880	53506.2		385983		715977		1050148
879	53988.6		388355		718952		1050410
878	55104.2		387280		718761		1051103
877	53174.6		386797		718469		1050852
876	54069		387119		717364		1051073
875	53677.1		386194		718158		1049616
874	53385.6		385551		719937		1050319
873	52873.1		385350		718871		1051726
872	53797.7		386064		720168		1052389
871	53827.8		385310		718570		1050822
870	53747.4		386506		717474		1051565
869	54772.5		386546		717575		1052269
868	53435.8		387270		718640		1050721
867	53466		387792		717294		1050540
866	52812.8		387521		718118		1052982
865	53405.7		390144		719314		1052922
864	54109.2		392084		720057		1051656
863	55184.6		393310		721896		1051364
862	53053.9		394124		723424		1053384
861	53275.1		397129		722479		1052731
860	54913.2		398526		726841		1052128
859	54481.1		400686		725695		1052480
858	53888.1		398817		727022		1053676
857	53375.6		399269		728097		1054289
856	55797.6		395551		726550		1053113
855	55576.5		395219		725384		1053093
854	54551.4		395973		725545		1054229
853	54973.5		395269		724690		1052470
852	55878		394636		726027		1052349
851	54993.6		393139		724288		1054038
850	54802.7		392616		724027		1053153
849	54018.8		392395		723213		1054198
848	54370.5		392576		724007		1054138
847	55898.1		392335		722580		1054721
846	55616.7		392365		721836		1053927
845	53737.3		392194		721575		1053394
844	54601.7		392194		721042		1053515
843	54330.3		392878		722148		1051626
842	54581.6		394676		723806		1053656
841	55033.8		395209		722017		1054791
840	54943.3		395390		723756		1052068
839	55013.7		397772		723756		1053857
838	55415.7		399922		726590		1053887
837	55033.8		405832		728419		1054209
836	55154.4		411751		731132		1054922
835	56380.5		420354		734640		1055043
834	55797.6		425440		739976		1054771
833	55656.9		432032		743554		1056048
832	55013.7		435268		746549		1056600
831	57013.7		433459		746650		1058229
830	58450.8		428304		746941		1058148
829	57506.1		421359		746268		1058500
828	56551.3		415942		740730		1056560
827	55797.6		409972		738419		1055616
826	55717.2		402505		734037		1055927
825	54762.4		400134		729987		1055706
824	56189.6		394375		727173		1054178
823	54682.1		390074		725102		1052460
822	54249.9		384566		719987		1052229
821	54551.4		381642		718530		1051525
820	55224.8		379441		716701		1052359
819	55104.2		377983		715083		1050580
818	54953.4		376225		715545		1051214
817	54983.6		375722		714158		1049766
816	54561.4		373712		713213		1050068
815	55747.3		374536		713093		1050410
814	55194.6		374205		712972		1051173
813	56541.3		374114		713816		1049766
812	54862.9		373732		711635		1052269
811	55677		373652		713163		1051977
810	55646.8		374004		712389		1052379
809	55777.5		374898		712922		1051143
808	54732.3		375561		714178		1050621
807	55144.3		373320		711676		1051525
806	56872.9		373571		712369		1051425
805	56199.6		374255		713404		1050148
804	55506.2		374335		712711		1050148
803	55486.1		375561		711294		1051153
802	55968.4		374225		713384		1051545
801	56380.5		374345		712731		1052309
800	56360.4		374004		713615		1052199
799	55626.8		375059		711816		1052108
798	55727.2		374717		711766		1051264
797	55435.8		374737		711987		1053023
796	55234.8		374667		714258		1052530
795	57847.8		374375		713997		1051374
794	57496.1		374245		712972		1053053
793	55797.6		375290		713203		1053485
792	56079		374305		715344		1053113
791	55415.7		374858		715012		1053525
790	56631.8		377250		714309		1053857
789	56862.9		375994		715163		1053214
788	56350.3		375421		713917		1050802
787	56400.6		375340		713706		1052812
786	56058.9		375802		713434		1053977
785	56290.1		375481		713495		1053666
784	56089.1		376878		714299		1054781
783	57365.4		376767		714590		1053264
782	57174.4		375602		715676		1055465
781	56872.9		376034		715052		1054198
780	56581.5		376436		715404		1053274
779	56491.1		376355		715223		1055776
778	56832.8		377008		715173		1054862
777	56641.8		376697		716359		1053927
776	57084		376245		717686		1053384
775	56953.3		377129		715404		1055404
774	57948.3		377581		715776		1054600
773	56993.6		376777		715304		1055455
772	56581.5		376104		716650		1054691
771	57063.9		376255		716821		1054801
770	58239.8		376848		718429		1056490
769	55968.4		376596		717756		1056470
768	56631.8		377159		717957		1056781
767	57465.9		377069		716520		1055686
766	57335.2		376637		718540		1055163
765	57455.8		377481		716892		1054289
764	58551.3		377933		718741		1054972
763	58350.3		377169		717876		1057163
762	57415.7		378737		717454		1056379
761	57797.6		377742		717123		1056510
760	57506.1		377390		718399		1055083
759	56993.6		377240		718731		1055445
758	56762.4		378255		716660		1057384
757	57134.2		379169		718590		1057877
756	58068.9		378727		718962		1058440
755	58480.9		379049		718148		1059193
754	58008.6		378335		719927		1059173
753	58350.3		378536		719896		1057304
752	59013.6		378838		720319		1056942
751	57656.8		378586		719615		1057676
750	58340.2		378174		720218		1056932
749	58802.6		377471		719927		1058058
748	57958.3		379049		720881		1058068
747	57415.7		380144		719535		1058078
746	57405.6		379290		719223		1058882
745	58702.1		379340		720178		1059726
744	58651.8		379451		719957		1056922
743	59094		380315		720902		1055887
742	57656.8		380898		722248		1057113
741	57596.6		380526		719494		1057324
740	57013.7		380164		719515		1059515
739	58420.7		379230		719675		1059133
738	58903.1		379792		719816		1058741
737	58410.6		381622		721294		1057816
736	57164.4		382335		721193		1058068
735	57847.8		382556		719655		1059837
734	59365.3		380998		721846		1059837
733	60340.2		381189		722500		1059585
732	59697		381642		723334		1061525
731	59104.1		380707		722108		1059947
730	59646.8		380878		724298		1058761
729	58300.1		381521		723766		1063012
728	59204.6		381189		725555		1062540
727	58661.8		381672		725133		1062791
726	59023.7		381832		726107		1063696
725	59134.2		381873		727786		1065997
724	58983.4		383591		728942		1066922
723	57516.2		384023		728670		1068851
722	59124.2		383491		730590		1068650
721	59003.6		382777		728670		1067284
720	59365.3		384285		727062		1067022
719	59576.4		384526		726459		1064068
718	59576.4		385873		725253		1063354
717	59777.4		386677		725253		1059666
716	59184.4		387591		722610		1059073
715	59797.5		386084		721987		1057917
714	60601.5		386858		722188		1058470
713	59857.8		386516		720630		1056329
712	59998.5		386536		720972		1057605
711	59686.9		387239		719243		1056520
710	59827.7		385772		718962		1056168
709	59867.8		386385		718339		1056661
708	60179.4		385913		718922		1055847
707	60511.1		383973		718510		1056520
706	59355.3		384375		717354		1054198
705	58802.6		385069		717977		1054641
704	59737.2		382968		717324		1052178
703	60671.8		382345		716660		1052570
702	58601.6		381712		717575		1052229
701	60229.7		381521		715635		1051435
700	60772.3		382426		714419		1052450
699	60651.8		381270		715183		1052721
698	60551.2		379089		715625		1052239
697	60129.2		378717		713133		1052199
696	60300		378657		714972		1051415
695	60802.5		376456		714510		1051756
694	61083.9		375330		714339		1052721
693	61445.7		376144		712289		1051194
692	61576.3		378024		715525		1049103
691	59636.7		379199		714419		1051023
690	59485.9		385139		717625		1052289
689	61305		399008		723414		1051545
688	61445.7		440022		733333		1053284
687	61646.7		517286		765684		1057666
686	61948.2		564381		814608		1062731
685	62762.2		509347		822618		1070138
684	62963.2		430314		779161		1068640
683	65274.8		394948		735233		1062942
682	66400.4		382858		717706		1060560
681	64209.4		377722		713334		1055133
680	62310		374868		711726		1053113
679	61727.1		372667		713012		1051857
678	60691.9		373571		708701		1051555
677	60541.2		371682		710369		1050671
676	61224.6		371833		709073		1051244
675	61274.8		371853		710138		1051646
674	60822.6		372355		712238		1048430
673	61666.8		370858		710279		1050912
672	61897.9		370828		711424		1051606
671	61576.3		371099		711073		1051384
670	60913.1		371943		711485		1052088
669	61174.3		372968		711073		1051676
668	62370.3		372124		710580		1053907
667	61475.8		371953		713193		1052500
666	62219.6		372637		711756		1052269
665	62199.4		372677		712289		1054319
664	62983.3		372004		712470		1052852
663	61958.2		371491		712530		1052540
662	61475.8		373350		712650		1052590
661	62631.6		373250		711555		1052942
660	62330.1		372054		711173		1053394
659	62400.4		373169		711595		1052631
658	62722.1		373220		712530		1052671
657	62913		373350		714379		1053475
656	61938.2		373169		713776		1054590
655	62651.7		373541		713444		1054822
654	62490.9		373973		711756		1054420
653	63043.7		373863		713475		1054852
652	63546.2		373702		714630		1054048
651	62792.4		372265		713454		1054389
650	62812.5		372657		712841		1056349
649	63887.8		373330		713826		1055977
648	62973.3		373270		713846		1055203
647	63043.7		373099		715474		1054872
646	62500.9		372496		715666		1055817
645	61938.2		372486		716389		1057445
644	62219.6		370808		715866		1056289
643	62279.8		372576		713997		1055324
642	62450.7		372325		715866		1055364
641	64470.8		372586		716500		1057364
640	64320		373612		715052		1056279
639	62752.2		372727		714590		1056912
638	62792.4		373149		715666		1057404
637	63375.3		371943		716198		1058007
636	63807.4		372576		715565		1057435
635	63747.2		372355		715696		1056992
634	63566.2		372024		716660		1057947
633	64209.4		373220		717324		1058058
632	63385.3		372697		714831		1057575
631	62712		374436		716309		1058007
630	62782.3		373752		715686		1059364
629	63787.3		372617		716620		1058430
628	65365.2		373421		715746		1058570
627	65576.2		374034		717354		1057384
626	64752.2		373712		717082		1056842
625	62681.8		373551		717505		1057615
624	64289.8		372627		717233		1058299
623	65345.1		373411		717002		1056942
622	63907.9		373280		715585		1057585
621	64651.7		374386		717876		1059143
620	64159.2		373953		716088		1057626
619	64722		373370		716922		1059033
618	66229.5		373722		718168		1059435
617	64601.4		372958		716982		1059002
616	65505.9		373330		717495		1059826
615	65244.6		374968		719324		1061696
614	64249.7		375019		719173		1062369
613	65837.6		374828		720721		1061063
612	66380.2		374345		722600		1063012
611	66671.7		374978		722690		1064429
610	65897.9		374838		723304		1065716
609	66611.4		375250		725072		1066761
608	66872.7		374375		727344		1070902
607	65385.3		373893		729273		1071113
606	66008.4		372697		729675		1072309
605	66279.8		373009		727253		1070972
604	65103.9		373360		726148		1069243
603	65606.4		373792		722710		1065756
602	66651.6		373913		718630		1063173
601	66078.8		374546		718168		1060701
600	66400.4		374194		716007		1058349
599	65586.3		374325		714791		1057012
598	66470.7		374184		714821		1056409
597	67123.9		374607		713424		1054641
596	66259.6		374044		713254		1052902
595	65988.3		374848		714299		1053957
594	66752.1		374084		713525		1052410
593	66631.5		373883		711897		1054440
592	66058.6		373833		712098		1052711
591	66319.9		374697		712339		1053917
590	67355.1		374174		713927		1053897
589	67757.1		374727		712711		1052369
588	68410.4		374888		712500		1054560
587	67204.4		374355		712208		1055706
586	67666.6		374004		712058		1054711
585	67345.1		374747		713093		1054701
584	67676.7		375250		714731		1055585
583	68892.8		374818		713887		1055595
582	69355.1		374627		713776		1056359
581	69566.1		374506		713786		1055485
580	69294.8		375149		712781		1055515
579	70299.8		374506		713223		1055314
578	69998.2		374958		713485		1053907
577	69214.4		375300		712821		1053887
576	68953.1		374245		714500		1055033
575	67958.1		374898		713173		1055404
574	69314.9		375039		713183		1055877
573	68671.6		373592		713525		1056279
572	67968.1		373702		713635		1057726
571	68078.7		373411		714580		1055837
570	66430.5		373682		715012		1055565
569	67345.1		372808		714670		1056922
568	66500.9		371974		714691		1055977
567	66681.8		371943		715816		1055314
566	65897.9		370174		715907		1058017
565	65566.2		371752		717424		1057314
564	65666.7		369893		716188		1057505
563	65988.3		368928		714580		1057314
562	64792.3		369953		715454		1057043
561	64772.2		370556		715434		1058952
560	66772.2		372637		716309		1058299
559	68500.8		373602		718238		1057495
558	69324.9		374375		717454		1058671
557	72963		376627		718288		1060661
556	75766.9		380134		718429		1061475
555	78802.1		380898		720128		1062339
554	82681.4		383380		718037		1062198
553	82359.8		384616		719304		1062098
552	84078.3		384888		719947		1063635
551	82852.2		381832		719776		1065243
550	81103.5		379240		720419		1064862
549	74540.9		374798		720700		1063404
548	70792.2		370275		720610		1062128
547	65043.6		365350		719726		1060992
546	59928.2		362728		719113		1061022
545	56450.8		359622		719474		1058791
544	52873.1		357572		719082		1058892
543	48501.3		353502		718530		1058560
542	46129.5		351572		716319		1058138
541	41958.8		348768		717645		1056460
540	37838.2		345009		716278		1055264
539	34632.3		341100		714047		1054198
538	30300.8		338658		715213		1053877
537	27738		337281		715434		1052369
536	26069.7		336899		713877		1053264
535	26652.6		338386		715354		1051917
534	29788.2		343060		714630		1052349
533	39697.5		354848		716088		1055214
532	67807.4		386616		720118		1061043
531	135243		453841		724761		1070670
530	247592		535899		737122		1093906
529	328836		560944		753624		1126217
528	283691		482684		753072		1134759
527	152539		387551		737665		1105031
526	56430.8		343683		720510		1067012
525	25818.5		334296		717163		1052199
524	19738.2		332718		717454		1050671
523	17788.5		331351		719454		1052922
522	17286		331170		723776		1056078
521	15909.1		329904		728670		1059223
520	15657.9		330376		736188		1066490
519	15557.4		329934		740911		1075545
518	15547.4		329512		750006		1081947
517	14512.2		329703		757715		1091122
516	14803.6		329764		754740		1090640
515	14703.1		329341		743816		1082389
514	15034.8		328718		729112		1070379
513	15095.1		329894		715655		1057736
512	15135.3		329663		707063		1045988
511	15487		329583		702098		1040259
510	14632.8		329261		697917		1035083
509	14642.9		329653		694822		1030852
508	14713.2		329351		691696		1029415
507	14974.5		329301		690862		1025948
506	14773.5		329110		690058		1023707
505	14472		329884		689907		1023898
504	14964.5		329693		691043		1023234
503	14703.1		329613		688360		1023345
502	15065		329784		689334		1023415
501	15597.6		329924		688701		1022129
500	15577.5		330196		687425		1021757
499	15145.4		329693		688048		1021837
498	15024.8		329613		688440		1021405
497	16009.6		329452		689154		1022430
496	15688		329703		687857		1021898
495	15889		329884		686500		1022149
494	15778.5		329995		687485		1021988
493	15195.6		330417		687656		1024018
492	15487		330688		687596		1023265
491	14391.6		330748		687294		1021928
490	14964.5		330045		688330		1021445
489	15034.8		330105		688229		1021757
488	14763.5		329532		688561		1021616
487	14381.5		329301		688510		1021295
486	14652.9		330135		689073		1021144
485	15054.9		330819		689927		1021295
484	15054.9		330869		690681		1021043
483	14723.2		329824		689455		1022149
482	14341.4		329894		690048		1023355
481	15054.9		329271		690239		1022732
480	14733.3		329362		689907		1022571
479	14914.2		329492		690319		1021486
478	15527.2		329502		691334		1023576
477	14964.5		329382		691566		1022842
476	15165.5		329683		690269		1023244
475	14864		330306		691033		1022953
474	15326.2		330216		691887		1024370
473	14753.4		329482		692088		1024571
472	14813.7		329412		690611		1025315
471	15276		329854		692138		1025697
470	14311.2		328869		694510		1024581
469	15105.1		329844		694128		1024430
468	15276		329974		693375		1025234
467	14994.6		329784		693676		1025435
466	14884		329934		694199		1025254
465	14773.5		329904		694480		1025797
464	14612.7		329703		695395		1025385
463	15316.2		329974		695113		1025254
462	14994.6		329603		694671		1025023
461	14622.8		329572		695525		1026229
460	15637.8		329804		695817		1027094
459	15477		328990		694550		1027787
458	14331.3		329572		695606		1027154
457	15266		329774		697586		1028551
456	15467		329593		697565		1029847
455	15517.2		329452		697877		1028018
454	15255.9		330276		696772		1028159
453	15386.5		330155		698299		1030068
452	15346.4		329874		699013		1030109
451	15517.2		330145		698480		1030430
450	14974.5		329703		698400		1028983
449	15487		329532		698460		1029485
448	15215.7		330196		699666		1030038
447	14562.5		329995		700048		1031978
446	15175.5		330256		700962		1029536
445	15125.2		329462		700410		1030350
444	15828.8		329854		702500		1032591
443	15477		329613		701002		1032400
442	15205.6		329733		701244		1032500
441	15065		329995		700198		1032038
440	14803.6		329914		702369		1032500
439	14572.5		330196		703897		1032551
438	15266		330387		704239		1031727
437	15386.5		330035		704600		1032420
436	15668		330276		704008		1033767
435	15326.2		330266		704148		1034561
434	15386.5		330055		703997		1033978
433	15547.4		329874		705274		1035113
432	15527.2		329824		705244		1035244
431	16039.8		329904		706480		1034993
430	15487		330467		705133		1035164
429	15336.3		329663		704721		1036721
428	15446.9		330799		707786		1035606
427	15607.6		330849		708419		1036802
426	15316.2		329884		708952		1037948
425	15647.9		330266		708038		1037154
424	15828.8		329844		709042		1038742
423	15477		330145		708671		1038842
422	15467		330588		710248		1040199
421	15255.9		329733		711042		1041626
420	15105.1		330025		711656		1038048
419	15527.2		330055		709867		1039797
418	15858.9		330688		713284		1039937
417	15728.2		330346		713595		1040731
416	15939.3		330437		713223		1042882
415	15044.9		330427		714399		1044048
414	16180.5		330206		713907		1043003
413	15637.8		330115		713364		1041676
412	15487		330376		714268		1041566
411	15336.3		329995		715123		1043354
410	15235.8		330135		717384		1042661
409	15627.8		330376		716238		1043324
408	15085		329643		716540		1044651
407	15497.1		330286		718098		1045073
406	15487		329794		718258		1047656
405	15848.9		330527		719464		1047163
404	15889		330909		717263		1047575
403	16059.9		330487		720660		1048008
402	16039.8		330547		720620		1049505
401	16281		330939		720540		1050048
400	16009.6		330316		721283		1049234
399	15657.9		330758		719756		1049736
398	16301.1		330738		723645		1050641
397	16461.9		331060		724560		1051354
396	16542.3		330799		725826		1051736
395	15879		329854		723685		1052319
394	15919.2		330467		724138		1053475
393	15869		330678		725303		1053686
392	16029.8		330537		727183		1052892
391	15919.2		331080		727736		1055284
390	16311.1		330628		727846		1056470
389	15396.6		331020		728710		1056309
388	15929.2		330658		728670		1055776
387	16100.1		330608		729816		1056319
386	15858.9		330618		731223		1055847
385	15768.5		330618		730379		1058188
384	15316.2		331221		730540		1057284
383	15748.4		330155		730338		1057857
382	16401.6		331160		731052		1059123
381	16130.2		331020		732851		1059515
380	16381.5		331120		733283		1060269
379	15828.8		331040		731876		1062942
378	15808.6		330879		733414		1063364
377	15688		330336		734811		1063816
376	15487		330708		735966		1064932
375	15527.2		331180		733786		1066128
374	16090		331291		736218		1066098
373	15778.5		330206		737444		1066429
372	16361.4		331321		739394		1067495
371	16482		331613		740921		1067997
370	16743.3		331392		739534		1069485
369	15778.5		331241		741172		1071072
368	15587.5		330909		741755		1070801
367	16281		331753		741484		1070982
366	16813.7		331733		745655		1072701
365	17185.5		331542		744398		1073806
364	16482		331070		744449		1073525
363	16773.5		331482		747504		1075675
362	16260.9		331532		746077		1076349
361	16220.7		331150		748077		1076148
360	16240.8		331130		748539		1079434
359	16612.7		331382		751916		1080298
358	16461.9		330778		751755		1080861
357	15949.4		331231		752388		1078580
356	16260.9		331442		753363		1082278
355	16522.2		331120		753695		1083243
354	16281		331854		753323		1086007
353	16612.7		331402		753946		1083374
352	16924.2		331733		753986		1086047
351	16954.3		331884		755212		1089062
350	16602.6		332457		755443		1087072
349	17064.9		331663		755795		1087605
348	16934.2		331804		754629		1087072
347	17416.7		331653		755906		1089172
346	16683		331854		758217		1089705
345	17054.8		332165		757926		1090479
344	17587.5		332145		757474		1090188
343	17276		331733		757142		1091032
342	17828.7		331864		756468		1093323
341	16964.4		331743		759162		1092730
340	17466.9		331753		758147		1093243
339	16934.2		331904		762157		1094660
338	16884		332055		765534		1099021
337	16733.2		332065		768126		1103082
336	17115.2		332547		771986		1103242
335	17547.3		332075		774166		1106308
334	16914.2		333160		781724		1112710
333	16833.8		332788		788116		1118227
332	17125.2		333140		797523		1128719
331	17245.8		332728		811643		1141111
330	17376.5		332668		825562		1155241
329	17657.8		332648		836657		1169824
328	17517.2		332728		829482		1174437
327	17868.9		332949		807362		1159080
326	17557.3		333422		780488		1133453
325	17838.8		333482		760076		1108579
324	18220.7		332839		747273		1090298
323	17838.8		331854		739846		1079786
322	18210.6		333472		734519		1074158
321	17617.7		333361		733514		1074138
320	18120.2		332990		735695		1074801
319	18301		333361		738308		1077163
318	17778.5		334216		744780		1079323
317	18120.2		334226		752941		1088137
316	17808.6		334065		767202		1097745
315	18542.2		333492		784337		1113775
314	17798.5		333944		808347		1134709
313	18361.3		333874		835321		1162397
312	18371.4		333743		853150		1183421
311	18562.3		334155		838949		1186497
310	19205.5		333994		799070		1158367
309	18552.3		333351		752328		1114428
308	18944.2		332990		720630		1074248
307	18652.8		333532		700018		1049395
306	18974.4		333924		687194		1033043
305	18321.2		334105		677978		1021707
304	18301		333773		673425		1015747
303	18783.5		334155		669727		1011466
302	19044.8		333351		665576		1007195
301	18391.5		333492		662722		1005757
300	18622.7		333090		662109		1003717
299	19366.3		333422		660712		1002672
298	18833.7		334236		657506		1000451
297	18713.1		333261		656310		999697
296	18492		332949		656220		998381
295	18461.8		332386		654863		999476
294	18210.6		332186		654702		996843
293	17889		333623		654964		996853
292	17396.5		336105		655215		997024
291	17547.3		338276		656180		997165
290	18381.5		341914		658642		995888
289	18974.4		345924		661225		996582
288	18522.2		344477		663225		998049
287	21145.2		339160		661024		998773
286	21878.8		335804		658019		1002451
285	23366.2		336577		658933		1006200
284	26471.7		340527		662491		1006722
283	33848.4		347652		668752		1009255
282	40642.2		350778		683827		1015998
281	34803.2		342236		692038		1022280
280	23185.3		334577		671908		1012149
279	18180.5		331743		653798		997547
278	16693		331010		650461		992723
277	17215.7		330417		650170		992220
276	17115.2		331080		649175		992170
275	17044.8		331030		648310		991989
274	16783.5		331050		648773		990964
273	17064.9		330809		648753		990984
272	16773.5		331291		649536		991235
271	17225.7		330899		649848		991728
270	17265.9		330929		649265		992341
269	17054.8		331221		649768		992491
268	16954.3		330970		651617		991929
267	16904.1		331914		650863		992100
266	17748.3		331100		649979		992210
265	17306.1		331392		651727		992371
264	17587.5		331422		650773		991808
263	17034.8		330929		649878		991074
262	17316.2		330688		649617		992150
261	17165.4		330356		650853		992974
260	16773.5		331241		650944		992250
259	16592.5		330929		650552		992632
258	17376.5		331964		649727		993496
257	16693		331763		650531		993768
256	16250.9		331653		649557		992964
255	17296		331361		650200		992702
254	17265.9		331120		650531		993426
253	17899		331442		651044		992110
252	17647.8		331020		651024		992702
251	17517.2		331472		652250		993939
250	18250.8		331774		652300		994019
249	17145.3		332045		651516		994843
248	16904.1		331613		650622		993587
247	16552.3		331582		651416		994039
246	17245.8		330437		652200		994300
245	17296		330326		652180		995034
244	16934.2		330778		654059		994763
243	16632.8		330879		652933		994150
242	16833.8		330497		652964		995104
241	16753.3		330698		653546		994572
240	17416.7		330618		653617		994843
239	17175.5		331060		653074		994491
238	16884		330970		653054		994833
237	17276		330919		654732		993949
236	17215.7		330728		653064		994351
235	17386.5		331663		653245		995516
234	17999.5		331733		654260		995908
233	18512.1		332718		654722		995155
232	20833.7		334487		654974		995064
231	21728.1		334206		654421		997366
230	21647.7		333552		655174		998270
229	19899		332417		654531		996934
228	18371.4		331964		655014		996843
227	17406.6		331020		655637		998803
226	17426.7		330929		656139		999748
225	17949.3		331080		655315		1003355
224	17517.2		330869		656451		1002752
223	16793.5		330990		656401		1002481
222	17014.7		330467		655928		999607
221	16984.5		330758		657436		998160
220	16492		331100		656903		998180
219	17185.5		330919		658682		997376
218	16853.8		330618		657486		996753
217	16984.5		331824		658320		996773
216	17155.3		331432		657476		997496
215	16572.5		331090		658360		997888
214	16843.8		331753		658782		998672
213	17336.2		331593		659727		998300
212	17818.7		331532		659516		997798
211	17728.2		331502		659365		998572
210	17316.2		331713		659938		998652
209	17617.7		330949		659798		998994
208	17667.9		330929		661204		999667
207	17004.6		330849		661345		999315
206	16743.3		331040		660240		998632
205	16984.5		331070		660752		999848
204	16954.3		330819		660802		1000160
203	16954.3		331341		662210		1000461
202	17678		331080		661757		999778
201	17406.6		330869		662149		1000823
200	16904.1		331160		662260		999637
199	16984.5		331603		662169		1001034
198	17075		331914		663647		1001245
197	16984.5		331794		665637		1002220
196	16823.7		331100		666481		1001818
195	17416.7		331120		666521		1002712
194	17808.6		331512		665375		1001878
193	17939.2		332075		664210		1001587
192	18934.2		333020		663667		1003024
191	19868.8		333994		664149		1003667
190	21497		336095		665637		1003858
189	22984.3		336708		665114		1004350
188	23376.3		335060		666008		1006481
187	21275.8		333763		666923		1006531
186	19024.7		332075		665747		1004893
185	17989.5		331733		666591		1005245
184	17838.8		330608		666973		1005908
183	17075		330658		666280		1005747
182	17245.8		330849		665978		1004612
181	17024.7		330005		667667		1005024
180	17115.2		330447		668400		1005215
179	16542.3		330859		668792		1006722
178	16803.6		330768		668511		1007255
177	16763.4		330939		668702		1008119
176	16572.5		331130		669285		1006933
175	16341.3		330326		669174		1006079
174	16321.2		330668		669737		1007386
173	16954.3		330980		671194		1007737
172	16472		331080		670873		1007938
171	16582.5		330909		671335		1007757
170	17567.4		332216		671184		1008843
169	19818.6		335200		672652		1009355
168	24059.7		337572		674179		1010843
167	26672.7		337110		673837		1010380
166	24984.3		334547		673697		1011114
165	20301		331964		674149		1012411
164	17356.3		331512		673596		1012531
163	16793.5		330346		673777		1013365
162	16361.4		331120		674099		1015978
161	16472		330778		677405		1019878
160	16461.9		331170		676953		1023003
159	16482		330648		676008		1021667
158	17034.8		330547		677777		1016461
157	17286		330256		677315		1012833
156	16974.5		331120		676672		1012069
155	17105.1		331110		679003		1012411
154	17255.8		331321		678732		1013556
153	16974.5		331794		678360		1013255
152	17064.9		331763		681033		1012943
151	17517.2		333261		682098		1015124
150	17637.8		333784		684058		1015637
149	18331.2		332588		681365		1017807
148	17758.3		332045		681676		1017596
147	16612.7		331140		681164		1015657
146	17336.2		331160		681837		1016340
145	17195.5		331241		683003		1017486
144	17336.2		331301		682500		1018300
143	17617.7		332055		684561		1018541
142	18683		331542		684098		1018481
141	19225.7		332336		685053		1018782
140	19185.5		332618		685686		1020159
139	19497		332346		687415		1020420
138	18492		332035		686581		1019435
137	18542.2		332196		687938		1021114
136	18110.1		330789		688942		1022812
135	18240.8		331130		688772		1022209
134	18160.3		332155		689978		1023335
133	19919.1		334326		689616		1024531
132	23135.1		337140		691546		1026209
131	24773.2		335070		692450		1025898
130	20200.5		330286		692279		1026491
129	15477		327844		694772		1025626
128	13899.1		326919		693716		1026541
127	12341.4		326588		692229		1025928
126	11939.4		325693		691978		1025335
125	11547.5		325412		693354		1026169
124	11617.8		325352		693797		1026551
123	11818.8		325432		695033		1025948
122	11989.6		326457		694993		1027626
121	13085.1		327733		694048		1028340
120	15456.9		331331		694792		1028219
119	21989.4		339301		696410		1029988
118	37315.7		356024		700400		1032953
117	59455.8		367059		701143		1037907
116	59877.9		356135		702349		1042068
115	40581.9		338587		702922		1041445
114	20843.7		328960		702741		1036832
113	14311.2		326115		702008		1036219
112	12009.8		324678		703063		1036772
111	10823.9		324256		704952		1036752
110	10321.4		324377		705234		1038189
109	9959.55		324477		707103		1040621
108	10874.1		324055		710450		1042400
107	10060		323965		710259		1041686
106	9678.15		323603		712409		1045364
105	9889.2		323784		715595		1046761
104	9849		323794		716238		1047475
103	9517.35		323764		719263		1050832
102	9155.55		323844		719716		1052761
101	9748.5		325412		719605		1054600
100	10230.9		327603		722972		1054761
99	10743.5		327603		722721		1057646
98	10401.8		326296		723334		1057585
97	10653		325452		722530		1056007
96	10612.8		325271		721082		1054651
95	11376.6		325261		720198		1054369
94	10854		325261		717133		1053314
93	10813.8		325130		716500		1052199
92	10673.1		324849		712882		1051334
91	9929.4		324136		712590		1048329
90	9718.35		323492		710580		1047505
89	9396.75		323492		706530		1046822
88	8974.65		323130		705847		1045344
87	8130.45		322206		705033		1042802
86	7638		322306		703083		1042118
85	7567.65		321643		701123		1042500
84	7276.2		321502		699656		1040138
83	6823.95		321291		701445		1040530
82	6160.65		320507		702359		1042631
81	5336.55		320387		706038		1044339
80	5065.2		320276		709173		1045867
79	4713.45		319543		714419		1050862
78	4492.35		319914		720037		1056178
77	4824		320326		728107		1063424
76	5437.05		320859		739032		1070982
75	6773.7		322608		757282		1084781
74	11426.9		330296		790468		1108700
73	26381.2		347642		857994		1159814
72	47616.9		356888		971528		1259781
71	44611.9		340859		970152		1324302
70	21888.9		324608		886455		1253128
69	7065.15		320045		938203		1232747
68	4713.45		319935		970875		1313448
67	4452.15		319714		801754		1226365
66	3999.9		319452		664149		1054631
65	3658.2		319442		639004		991768
64	4200.9		319261		633647		982552
63	3889.35		319151		627859		977306
62	3728.55		319322		625899		975226
61	3678.3		319492		623256		972723
60	3979.8		319281		622472		970602
59	4040.1		319352		621125		969567
58	3929.55		319241		620974		969145
57	4150.65		319141		621035		968402
56	3959.7		319482		621467		968934
55	4200.9		319442		621135		969005
54	4170.75		319583		622532		969527
53	3829.05		319663		624020		971095
52	4180.8		319502		625738		972703
51	4391.85		319804		629115		976341
50	4462.2		319784		633396		979678
49	4643.1		319693		635728		982120
48	4854.15		319794		633306		982431
47	4482.3		319724		628381		978351
46	4653.15		319955		622190		973105
45	4834.05		319854		619165		968010
44	5014.95		319714		616824		965588
43	4803.9		319553		614874		964221
42	4693.35		319432		614412		963025
41	4432.05		319312		613678		962271
40	4281.3		319181		613246		961568
39	3658.2		318839		612764		960663
38	3607.95		319181		612372		960894
37	3829.05		319171		612794		960804
36	3628.05		319050		613829		961015
35	3135.6		319332		613708		961487
34	3226.05		320337		614010		961849
33	3356.7		321754		614583		961497
32	3386.85		322628		615537		961548
31	3326.55		322598		615376		962000
30	3808.95		321583		615296		961648
29	4090.35		320879		615015		961708
28	4291.35		320518		614643		962774
27	4502.4		320216		613789		962884
26	4974.75		320246		612834		963035
25	6421.95		321130		613276		962814
24	7477.2		322266		613186		962442
23	9406.8		323864		612904		963216
22	11487.1		325522		613035		964362
21	12401.7		325040		613075		963799
20	10723.4		322879		612261		962754
19	7376.7		320377		611859		961869
18	3969.75		318196		611196		960191
17	2371.8		317141		610784		959728
16	1497.45		316829		610844		959869
15	1195.95		316879		610522		959427
14	1276.35		316920		610744		959688
13	1587.9		317593		611176		959477
12	1809		318106		610864		959668
11	2060.25		317965		611427		960161
10	2351.7		318357		611095		960552
9	3216		318849		612301		960864
8	3819		319774		613145		961819
7	4200.9		319422		614281		962663
6	3497.4		319251		616261		964191
5	3678.3		318598		619025		966894
4	3517.5		318075		623899		970864
3	3165.75		317573		631366		976100
2	2572.8		316638		635919		983637
1	1356.75		315804		638270		987899
0	452.25		315231		638753		988250

## Sheet: Figure S10
Binding Energy (eV)	Counts		Binding Energy (eV)	Counts
300.685	954.801		300	0
300.585	947.101		299.9	0
300.485	1027.95		299.8	0
300.385	1031.8		299.7	0
300.285	939.401		299.6	0
300.185	893.201		299.5	0
300.085	893.201		299.4	0
299.985	893.201		299.3	0
299.885	943.251		299.2	0
299.785	966.351		299.1	0
299.685	881.651		299	0
299.585	827.751		298.9	0
299.485	858.551		298.8	0
299.385	904.751		298.7	0
299.285	989.451		298.6	0
299.185	977.901		298.5	0
299.085	1001		298.4	602
298.985	962.501		298.3	0
298.885	800.801		298.2	0
298.785	920.151		298.1	44.7
298.685	962.501		298	58.6
298.585	870.101		297.9	64.8
298.485	908.601		297.8	113
298.385	862.401		297.7	178
298.285	1031.8		297.6	0
298.185	962.501		297.5	0
298.085	897.051		297.4	130
297.985	947.101		297.3	390
297.885	924.001		297.2	0
297.785	858.551		297.1	16.9
297.685	847.001		297	0
297.585	877.801		296.9	0
297.485	912.451		296.8	485
297.385	823.901		296.7	947
297.285	950.951		296.6	255
297.185	881.651		296.5	667
297.085	862.401		296.4	852
296.985	854.701		296.3	884
296.885	900.901		296.2	1030
296.785	881.651		296.1	458
296.685	881.651		296	27
296.585	997.151		295.9	105
296.485	970.201		295.8	452
296.385	947.101		295.7	723
296.285	962.501		295.6	0
296.185	966.351		295.5	0
296.085	950.951		295.4	0
295.985	924.001		295.3	1080
295.885	1066.45		295.2	689
295.785	916.301		295.1	998
295.685	966.351		295	704
295.585	1054.9		294.9	706
295.485	900.901		294.8	842
295.385	889.351		294.7	398
295.285	912.451		294.6	0
295.185	904.751		294.5	1190
295.085	877.801		294.4	750
294.985	912.451		294.3	1580
294.885	1020.25		294.2	1600
294.785	1012.55		294.1	1370
294.685	1070.3		294	1240
294.585	1104.95		293.9	1180
294.485	1120.35		293.8	739
294.385	1078		293.7	456
294.285	1185.8		293.6	847
294.185	1189.65		293.5	946
294.085	1324.4		293.4	706
293.985	1270.5		293.3	967
293.885	1289.75		293.2	638
293.785	1212.75		293.1	699
293.685	1366.75		293	821
293.585	1239.7		292.9	1000
293.485	1282.05		292.8	196
293.385	1158.85		292.7	627
293.285	1135.75		292.6	1050
293.185	1116.5		292.5	984
293.085	1074.15		292.4	895
292.985	1051.05		292.3	28.9
292.885	1147.3		292.2	214
292.785	1124.2		292.1	325
292.685	1135.75		292	834
292.585	1289.75		291.9	484
292.485	1343.65		291.8	838
292.385	1428.35		291.7	1080
292.285	1455.3		291.6	1410
292.185	1636.25		291.5	797
292.085	1878.8		291.4	1160
291.985	1863.4		291.3	683
291.885	2032.8		291.2	126
291.785	2233		291.1	805
291.685	2390.85		291	813
291.585	2267.65		290.9	491
291.485	2098.25		290.8	1520
291.385	2132.9		290.7	956
291.285	2156		290.6	1230
291.185	1975.05		290.5	1060
291.085	1932.7		290.4	1150
290.985	1767.15		290.3	1610
290.885	1794.1		290.2	1130
290.785	1655.5		290.1	1640
290.685	1509.2		290	1790
290.585	1474.55		289.9	1540
290.485	1436.05		289.8	1490
290.385	1439.9		289.7	1420
290.285	1297.45		289.6	1660
290.185	1239.7		289.5	2000
290.085	1193.5		289.4	2000
289.985	1155		289.3	1490
289.885	1051.05		289.2	2170
289.785	1189.65		289.1	1710
289.685	1112.65		289	2230
289.585	1085.7		288.9	2060
289.485	985.601		288.8	2920
289.385	1027.95		288.7	2860
289.285	993.301		288.6	3270
289.185	1008.7		288.5	2980
289.085	1078		288.4	2720
288.985	1024.1		288.3	3040
288.885	1108.8		288.2	3620
288.785	1008.7		288.1	3600
288.685	1004.85		288	3260
288.585	1101.1		287.9	3950
288.485	1074.15		287.8	3770
288.385	947.101		287.7	4540
288.285	993.301		287.6	4820
288.185	970.201		287.5	4340
288.085	1054.9		287.4	5320
287.985	1020.25		287.3	5390
287.885	1054.9		287.2	4980
287.785	947.101		287.1	4990
287.685	977.901		287	6110
287.585	1043.35		286.9	6620
287.485	1101.1		286.8	6320
287.385	1074.15		286.7	6610
287.285	1212.75		286.6	6230
287.185	1205.05		286.5	7310
287.085	1101.1		286.4	7870
286.985	1285.9		286.3	8390
286.885	1135.75		286.2	9210
286.785	1205.05		286.1	9030
286.685	1289.75		286	9210
286.585	1243.55		285.9	9460
286.485	1416.8		285.8	10300
286.385	1463		285.7	10800
286.285	1466.85		285.6	11000
286.185	1540		285.5	11400
286.085	1632.4		285.4	11800
285.985	1605.45		285.3	12000
285.885	1705.55		285.2	11700
285.785	1790.25		285.1	13100
285.685	1940.4		285	12900
285.585	2094.4		284.9	12500
285.485	2102.1		284.8	13400
285.385	2217.6		284.7	13200
285.285	2275.35		284.6	13000
285.185	2329.25		284.5	12600
285.085	2325.4		284.4	13100
284.985	2417.8		284.3	12700
284.885	2571.8		284.2	12800
284.785	2641.1		284.1	13100
284.685	2444.75		284	12500
284.585	2421.65		283.9	12900
284.485	2286.9		283.8	13500
284.385	2179.1		283.7	13700
284.285	1909.6		283.6	13400
284.185	1917.3		283.5	13200
284.085	1790.25		283.4	13900
283.985	1601.6		283.3	14800
283.885	1447.6		283.2	14400
283.785	1347.5		283.1	14900
283.685	1247.4		283	15700
283.585	1216.6		282.9	15800
283.485	1104.95		282.8	16500
283.385	1001		282.7	17900
283.285	854.701		282.6	19000
283.185	881.651		282.5	19000
283.085	862.401		282.4	20000
282.985	939.401		282.3	21100
282.885	954.801		282.2	22200
282.785	920.151		282.1	23200
282.685	885.501		282	24000
282.585	835.451		281.9	25300
282.485	789.251		281.8	27100
282.385	916.301		281.7	28800
282.285	820.051		281.6	29200
282.185	889.351		281.5	30000
282.085	816.201		281.4	31100
281.985	897.051		281.3	32400
281.885	835.451		281.2	31800
281.785	897.051		281.1	32700
281.685	897.051		281	32000
281.585	796.951		280.9	32200
281.485	808.501		280.8	31500
281.385	808.501		280.7	29500
281.285	873.951		280.6	28600
281.185	920.151		280.5	28500
281.085	924.001		280.4	26600
280.985	858.551		280.3	25200
280.885	831.601		280.2	23500
280.785	850.851		280.1	21500
280.685	889.351		280	20200
			279.9	18900
			279.8	16600
			279.7	13900
			279.6	13000
			279.5	10900
			279.4	10000
			279.3	8270
			279.2	7170
			279.1	6130
			279	4580
			278.9	4400
			278.8	4050
			278.7	3120
			278.6	2390
			278.5	1760
			278.4	934
			278.3	811
			278.2	1900
			278.1	877
			278	789
			277.9	758
			277.8	600
			277.7	84.5
			277.6	396
			277.5	581
			277.4	959
			277.3	427
			277.2	-119
			277.1	189
			277	0

[truncated: 4 more sheets: Figure S11, Figure S12, Figure S13, Figure S18]
